# Supplementary material for: Characteristics of Physicochemical Properties of Chalky Grains of Japonica Rice Generated by High Temperature during Ripening
Source: Foods. 2021 Dec 30;11(1):97. doi: 10.3390/foods11010097 (PMC8750872; doi:10.3390/foods11010097)
Supplement: Supplementary file 1 [file foods-11-00097-s001.zip]

Archive with 1 entries (1 files):
- foods-1452357-supplementary.pdf
